# Supplementary material for: Metaxins are core components of mitochondrial transport adaptor complexes
Source: Nat Commun. 2021 Jan 4;12:83. doi: 10.1038/s41467-020-20346-2 (PMC7782850; doi:10.1038/s41467-020-20346-2)
Supplement: Supplementary file 7 — Source Data [file 41467_2020_20346_MOESM7_ESM.xlsx]

## Sheet: Fig.1c
wild-type	miro-1	mtx-2
20	1	0
12	0	0
26	1	0
18	3	0
16	0	2
24	2	1
17	0	1				Number of families	1
18	0	0				Number of comparisons per family	3
10	0	0				Alpha	0.05
23	2	0
19	0	1				Tukey's multiple comparisons test	Mean Diff.	95.00% CI of diff.	Below threshold?	Summary	Adjusted P Value
28	0	0				wild-type vs. miro-1	21.44	19.89 to 23.00	Yes	****	<0.0001	A-B
16	0	0				wild-type vs. mtx-2	21.51	19.96 to 23.07	Yes	****	<0.0001	A-C
14	0	0				miro-1 vs. mtx-2	0.06944	-1.487 to 1.626	No	ns	0.9939	B-C
16	0	1
21	1	0				Test details	Mean 1	Mean 2	Mean Diff.	SE of diff.	n1	n2	q	DF
7	0	0				wild-type vs. miro-1	21.76	0.3194	21.44	0.6596	72	72	45.98	213
17	0	0				wild-type vs. mtx-2	21.76	0.25	21.51	0.6596	72	72	46.13	213
19	2	0				miro-1 vs. mtx-2	0.3194	0.25	0.06944	0.6596	72	72	0.1489	213
22	0	1
31	0	0
39	0	0
27	0	0
35	0	0
31	0	0
25	0	0
18	0	0
26	1	0
15	0	0
29	1	0
22	0	1
22	0	0
18	0	1
33	0	0
19	0	2
29	0	0
26	2	0
24	0	1
9	1	0
17	0	0
25	0	0
23	1	0
20	0	1
18	0	0
15	1	0
26	0	0
11	0	0
14	1	0
15	0	0
20	0	1
12	0	1
25	1	1
25	0	0
21	0	0
31	0	0
35	0	0
33	0	0
19	0	0
15	0	0
18	0	0
33	0	1
16	1	0
21	0	0
32	0	1
25	0	0
19	0	0
25	0	0
27	1	0
28	0	0
24	0	0
23	0	0
15	0	0

## Sheet: Fig.1d
wild-type	miro-1	mtx-2
18	0	1			Number of families	1
3	1	0			Number of comparisons per family	3
16	1	0			Alpha	0.05
25	0	0
2	2	0			Tukey's multiple comparisons test	Mean Diff.	95.00% CI of diff.	Below threshold?	Summary	Adjusted P Value
14	0	1			wild-type vs. miro-1	12.15	10.14 to 14.16	Yes	****	<0.0001	A-B
3	0	0			wild-type vs. mtx-2	11.94	9.934 to 13.96	Yes	****	<0.0001	A-C
10	0	0			miro-1 vs. mtx-2	-0.2083	-2.219 to 1.803	No	ns	0.9676	B-C
2	0	0
7	0	0			Test details	Mean 1	Mean 2	Mean Diff.	SE of diff.	n1	n2	q	DF
4	2	1			wild-type vs. miro-1	12.39	0.2361	12.15	0.852	72	72	20.17	213
23	0	0			wild-type vs. mtx-2	12.39	0.4444	11.94	0.852	72	72	19.83	213
6	0	0			miro-1 vs. mtx-2	0.2361	0.4444	-0.2083	0.852	72	72	0.3458	213
8	0	1
2	0	0
19	0	0
4	0	0
23	0	0
9	0	0
17	1	0
17	0	0
22	0	1
9	0	0
8	0	0
11	0	0
17	0	0
11	1	0
9	0	1
0	0	1
32	0	0
7	0	1
11	0	0
6	0	0
22	0	0
6	0	0
24	2	4
3	0	0
21	1	2
3	1	0
10	0	0
8	0	0
18	1	2
7	0	1
20	0	0
23	0	1
36	0	2
16	1	0
5	0	1
12	0	0
24	0	0
12	0	1
17	0	1
7	0	2
5	0	0
33	0	2
4	0	1
7	0	2
38	0	0
19	1	0
6	0	0
9	0	1
7	0	0
7	0	0
26	1	0
6	0	0
7	0	0
6	0	1
11	0	0
8	0	0
17	0	0
4	0	0
3	1	0

## Sheet: Fig.1h
wild-type	miro-1	mtx-2
7	1	0			Number of families	1
5	0	0			Number of comparisons per family	3
6	0	0			Alpha	0.05
6	0	0
5	0	0			Tukey's multiple comparisons test	Mean Diff.	95.00% CI of diff.	Below threshold?	Summary	Adjusted P Value
6	0	0			wild-type vs. miro-1	6.659	6.097 to 7.222	Yes	****	<0.0001	A-B
8	0	0			wild-type vs. mtx-2	6.659	6.097 to 7.222	Yes	****	<0.0001	A-C
6	0	0			miro-1 vs. mtx-2	0	-0.5562 to 0.5562	No	ns	>0.9999	B-C
6	0	2
7	0	0			Test details	Mean 1	Mean 2	Mean Diff.	SE of diff.	n1	n2	q	DF
9	0	0			wild-type vs. miro-1	6.826	0.1667	6.659	0.2346	23	24	40.14	68
6	0	0			wild-type vs. mtx-2	6.826	0.1667	6.659	0.2346	23	24	40.14	68
7	0	0			miro-1 vs. mtx-2	0.1667	0.1667	0	0.2321	24	24	0	68
9	1	0
6	0	1
8	1	0
6	0	0
6	1	1
7	0	0
9	0	0
6	0	0
7	0	0
9	0	0
	0	0

## Sheet: Fig.1i
wild-type	miro-1	mtx-2
17	4	5				Number of families	1
14	5	5				Number of comparisons per family	3
16	6	10				Alpha	0.05
10	5	6
10	2	5				Tukey's multiple comparisons test	Mean Diff.	95.00% CI of diff.	Below threshold?	Summary	Adjusted P Value
21	2	5				wild-type vs. miro-1	10.08	8.028 to 12.14	Yes	****	<0.0001	A-B
14	1	6				wild-type vs. mtx-2	9.255	7.258 to 11.25	Yes	****	<0.0001	A-C
15	2	7				miro-1 vs. mtx-2	-0.8283	-2.668 to 1.011	No	ns	0.5277	B-C
14	7	2
10	6	6				Test details	Mean 1	Mean 2	Mean Diff.	SE of diff.	n1	n2	q	DF
15	6	5				wild-type vs. miro-1	14.73	4.65	10.08	0.8533	15	20	16.71	55
18	2	3				wild-type vs. mtx-2	14.73	5.478	9.255	0.8291	15	23	15.79	55
19	4	2				miro-1 vs. mtx-2	4.65	5.478	-0.8283	0.7638	20	23	1.534	55
17	2	6
11	5	4
	6	4
	7	5
	9	8
	7	3
	5	6
		7
		8
		8

## Sheet: Fig.2d
wild-type	miro-1	mtx-2	miro-1&mtx-2
20	1	0	0
12	0	0	0
26	1	0	0
18	3	0	0
16	0	2	0			Number of families	1
24	2	1	0			Number of comparisons per family	6
17	0	1	0			Alpha	0.05
18	0	0	0
10	0	0	0			Tukey's multiple comparisons test	Mean Diff.	95.00% CI of diff.	Below threshold?	Summary	Adjusted P Value
23	2	0	0			wild-type vs. miro-1	21.44	19.97 to 22.92	Yes	****	<0.0001	A-B
19	0	1	0			wild-type vs. mtx-2	21.51	20.04 to 22.99	Yes	****	<0.0001	A-C
28	0	0	0			wild-type vs. miro-1&mtx-2	21.67	20.19 to 23.14	Yes	****	<0.0001	A-D
16	0	0	0			miro-1 vs. mtx-2	0.06944	-1.409 to 1.548	No	ns	0.9994	B-C
14	0	0	0			miro-1 vs. miro-1&mtx-2	0.2222	-1.256 to 1.700	No	ns	0.98	B-D
16	0	1	0			mtx-2 vs. miro-1&mtx-2	0.1528	-1.325 to 1.631	No	ns	0.9933	C-D
21	1	0	0
7	0	0	0			Test details	Mean 1	Mean 2	Mean Diff.	SE of diff.	n1	n2	q	DF
17	0	0	0			wild-type vs. miro-1	21.76	0.3194	21.44	0.5719	72	72	53.02	284
19	2	0	0			wild-type vs. mtx-2	21.76	0.25	21.51	0.5719	72	72	53.2	284
22	0	1	0			wild-type vs. miro-1&mtx-2	21.76	0.09722	21.67	0.5719	72	72	53.57	284
31	0	0	0			miro-1 vs. mtx-2	0.3194	0.25	0.06944	0.5719	72	72	0.1717	284
39	0	0	0			miro-1 vs. miro-1&mtx-2	0.3194	0.09722	0.2222	0.5719	72	72	0.5495	284
27	0	0	0			mtx-2 vs. miro-1&mtx-2	0.25	0.09722	0.1528	0.5719	72	72	0.3778	284
35	0	0	0
31	0	0	2
25	0	0	0
18	0	0	0
26	1	0	0
15	0	0	1
29	1	0	0
22	0	1	0
22	0	0	0
18	0	1	0
33	0	0	0
19	0	2	0
29	0	0	0
26	2	0	0
24	0	1	0
9	1	0	0
17	0	0	0
25	0	0	0
23	1	0	0
20	0	1	0
18	0	0	1
15	1	0	1
26	0	0	0
11	0	0	1
14	1	0	0
15	0	0	0
20	0	1	0
12	0	1	0
25	1	1	0
25	0	0	0
21	0	0	0
31	0	0	0
35	0	0	0
33	0	0	0
19	0	0	0
15	0	0	0
18	0	0	0
33	0	1	0
16	1	0	1
21	0	0	0
32	0	1	0
25	0	0	0
19	0	0	0
25	0	0	0
27	1	0	0
28	0	0	0
24	0	0	0
23	0	0	0
15	0	0	0

## Sheet: Fig.2e
wild-type	miro-1	mtx-2	miro-1&mtx-2
18	0	1	0
3	1	0	0
16	1	0	0
25	0	0	0
2	2	0	0			Number of families	1
14	0	1	0			Number of comparisons per family	6
3	0	0	0			Alpha	0.05
10	0	0	0
2	0	0	0			Tukey's multiple comparisons test	Mean Diff.	95.00% CI of diff.	Below threshold?	Summary	Adjusted P Value
7	0	0	1			wild-type vs. miro-1	12.15	10.24 to 14.06	Yes	****	<0.0001	A-B
4	2	1	0			wild-type vs. mtx-2	11.94	10.04 to 13.85	Yes	****	<0.0001	A-C
23	0	0	0			wild-type vs. miro-1&mtx-2	12.32	10.41 to 14.23	Yes	****	<0.0001	A-D
6	0	0	0			miro-1 vs. mtx-2	-0.2083	-2.116 to 1.700	No	ns	0.9921	B-C
8	0	1	0			miro-1 vs. miro-1&mtx-2	0.1667	-1.741 to 2.075	No	ns	0.9959	B-D
2	0	0	0			mtx-2 vs. miro-1&mtx-2	0.375	-1.533 to 2.283	No	ns	0.9572	C-D
19	0	0	0
4	0	0	0			Test details	Mean 1	Mean 2	Mean Diff.	SE of diff.	n1	n2	q	DF
23	0	0	0			wild-type vs. miro-1	12.39	0.2361	12.15	0.7383	72	72	23.28	284
9	0	0	0			wild-type vs. mtx-2	12.39	0.4444	11.94	0.7383	72	72	22.88	284
17	1	0	0			wild-type vs. miro-1&mtx-2	12.39	0.06944	12.32	0.7383	72	72	23.6	284
17	0	0	0			miro-1 vs. mtx-2	0.2361	0.4444	-0.2083	0.7383	72	72	0.3991	284
22	0	1	0			miro-1 vs. miro-1&mtx-2	0.2361	0.06944	0.1667	0.7383	72	72	0.3193	284
9	0	0	0			mtx-2 vs. miro-1&mtx-2	0.4444	0.06944	0.375	0.7383	72	72	0.7183	284
8	0	0	0
11	0	0	0
17	0	0	0
11	1	0	1
9	0	1	0
0	0	1	0
32	0	0	1
7	0	1	0
11	0	0	0
6	0	0	0
22	0	0	0
6	0	0	0
24	2	4	0
3	0	0	0
21	1	2	0
3	1	0	0
10	0	0	2
8	0	0	0
18	1	2	0
7	0	1	0
20	0	0	0
23	0	1	0
36	0	2	0
16	1	0	0
5	0	1	0
12	0	0	0
24	0	0	0
12	0	1	0
17	0	1	0
7	0	2	0
5	0	0	0
33	0	2	0
4	0	1	0
7	0	2	0
38	0	0	0
19	1	0	0
6	0	0	0
9	0	1	0
7	0	0	0
7	0	0	0
26	1	0	0
6	0	0	0
7	0	0	0
6	0	1	0
11	0	0	0
8	0	0	0
17	0	0	0
4	0	0	0
3	1	0	0

## Sheet: Fig.2f
wild-type	miro-1	miro-1;PVD>miro-1	mtx-2	mtx-2;PVD>miro-1	mtx-2;PVD>mtx-2
20	1	18	0	0	19
12	0	15	1	2	14
26	1	22	1	0	22
18	3	28	0	1	20
16	0	12	2	1	15
24	2	14	0	2	20
17	0	27	0	0	15
18	0	13	0	1	20			Number of families	1
10	0	22	0	0	20			Number of comparisons per family	15
23	2	23	1	1	13			Alpha	0.05
19	0	24	0	0	20
28	0	21	0	2	20			Tukey's multiple comparisons test	Mean Diff.	95.00% CI of diff.	Below threshold?	Summary	Adjusted P Value
16	0	23	0	1	18			wild-type vs. miro-1	21.44	19.37 to 23.51	Yes	****	<0.0001	A-B
14	0	25	0	1	13			wild-type vs. miro-1;PVD>miro-1	0.7126	-1.757 to 3.182	No	ns	0.9623	A-C
16	0	12	1	0	20			wild-type vs. mtx-2	21.51	19.44 to 23.58	Yes	****	<0.0001	A-D
21	1	31	0	1	16			wild-type vs. mtx-2;PVD>miro-1	21.28	18.81 to 23.75	Yes	****	<0.0001	A-E
7	0	33	0	0	17			wild-type vs. mtx-2;PVD>mtx-2	1.456	-1.013 to 3.926	No	ns	0.5391	A-F
17	0	12	0	0	27			miro-1 vs. miro-1;PVD>miro-1	-20.73	-23.20 to -18.26	Yes	****	<0.0001	B-C
19	2	11	0	0	20			miro-1 vs. mtx-2	0.06944	-2.001 to 2.139	No	ns	>0.9999	B-D
22	0	21	1	1	20			miro-1 vs. mtx-2;PVD>miro-1	-0.1677	-2.637 to 2.302	No	ns	>0.9999	B-E
31	0	26	0	0	21			miro-1 vs. mtx-2;PVD>mtx-2	-19.99	-22.46 to -17.52	Yes	****	<0.0001	B-F
39	0	34	0	0	19			miro-1;PVD>miro-1 vs. mtx-2	20.8	18.33 to 23.27	Yes	****	<0.0001	C-D
27	0	31	0	0	27			miro-1;PVD>miro-1 vs. mtx-2;PVD>miro-1	20.56	17.75 to 23.38	Yes	****	<0.0001	C-E
35	0	23	0	0	25			miro-1;PVD>miro-1 vs. mtx-2;PVD>mtx-2	0.7436	-2.069 to 3.556	No	ns	0.9742	C-F
31	0	21	0	0	37			mtx-2 vs. mtx-2;PVD>miro-1	-0.2372	-2.707 to 2.232	No	ns	0.9998	D-E
25	0	22	0	0	28			mtx-2 vs. mtx-2;PVD>mtx-2	-20.06	-22.53 to -17.59	Yes	****	<0.0001	D-F
18	0	21	1	1	28			mtx-2;PVD>miro-1 vs. mtx-2;PVD>mtx-2	-19.82	-22.63 to -17.01	Yes	****	<0.0001	E-F
26	1	31	1	1	16
15	0	21	0	0	25			Test details	Mean 1	Mean 2	Mean Diff.	SE of diff.	n1	n2	q	DF
29	1	13	0	1	19			wild-type vs. miro-1	21.76	0.3194	21.44	0.7221	72	72	42	327
22	0	13	1	0	23			wild-type vs. miro-1;PVD>miro-1	21.76	21.05	0.7126	0.8614	72	39	1.17	327
22	0	12	0	0	12			wild-type vs. mtx-2	21.76	0.25	21.51	0.7221	72	72	42.13	327
18	0	19	0	0	19			wild-type vs. mtx-2;PVD>miro-1	21.76	0.4872	21.28	0.8614	72	39	34.93	327
33	0	33	0	0	23			wild-type vs. mtx-2;PVD>mtx-2	21.76	20.31	1.456	0.8614	72	39	2.391	327
19	0	23	2	2	20			miro-1 vs. miro-1;PVD>miro-1	0.3194	21.05	-20.73	0.8614	72	39	34.04	327
29	0	23	0	0	22			miro-1 vs. mtx-2	0.3194	0.25	0.06944	0.7221	72	72	0.136	327
26	2	12	0	0	22			miro-1 vs. mtx-2;PVD>miro-1	0.3194	0.4872	-0.1677	0.8614	72	39	0.2754	327
24	0	13	0	0	26			miro-1 vs. mtx-2;PVD>mtx-2	0.3194	20.31	-19.99	0.8614	72	39	32.82	327
9	1	23	0	0	11			miro-1;PVD>miro-1 vs. mtx-2	21.05	0.25	20.8	0.8614	39	72	34.15	327
17	0		0					miro-1;PVD>miro-1 vs. mtx-2;PVD>miro-1	21.05	0.4872	20.56	0.9811	39	39	29.64	327
25	0		0					miro-1;PVD>miro-1 vs. mtx-2;PVD>mtx-2	21.05	20.31	0.7436	0.9811	39	39	1.072	327
23	1		0					mtx-2 vs. mtx-2;PVD>miro-1	0.25	0.4872	-0.2372	0.8614	72	39	0.3894	327
20	0		1					mtx-2 vs. mtx-2;PVD>mtx-2	0.25	20.31	-20.06	0.8614	72	39	32.93	327
18	0		0					mtx-2;PVD>miro-1 vs. mtx-2;PVD>mtx-2	0.4872	20.31	-19.82	0.9811	39	39	28.57	327
15	1		0
26	0		0
11	0		0
14	1		0
15	0		0
20	0		1
12	0		1
25	1		1
25	0		0
21	0		0
31	0		0
35	0		0
33	0		0
19	0		0
15	0		0
18	0		0
33	0		1
16	1		0
21	0		0
32	0		0
25	0		0
19	0		0
25	0		1
27	1		0
28	0		0
24	0		0
23	0		0
15	0		0

## Sheet: Fig.2g
wild-type	miro-1	miro-1;PVD>miro-1	mtx-2	mtx-2;PVD>miro-1	mtx-2;PVD>mtx-2
18	0	10	1	0	8
3	1	8	0	1	12
16	1	6	0	1	6
25	0	12	0	1	15
2	2	12	0	0	11			Number of families	1
14	0	16	1	1	3			Number of comparisons per family	15
3	0	21	0	0	12			Alpha	0.05
10	0	15	0	0	11
2	0	14	0	0	13			Tukey's multiple comparisons test	Mean Diff.	95.00% CI of diff.	Below threshold?	Summary	Adjusted P Value
7	0	12	0	1	11			wild-type vs. miro-1	12.15	9.900 to 14.41	Yes	****	<0.0001	A-B
4	2	14	1	0	15			wild-type vs. miro-1;PVD>miro-1	0.3556	-2.581 to 3.292	No	ns	0.9993	A-C
23	0	12	0	0	12			wild-type vs. mtx-2	11.94	9.692 to 14.20	Yes	****	<0.0001	A-D
6	0	14	0	0	15			wild-type vs. mtx-2;PVD>miro-1	12.06	9.119 to 14.99	Yes	****	<0.0001	A-E
8	0	12	1	1	18			wild-type vs. mtx-2;PVD>mtx-2	0.6889	-2.248 to 3.626	No	ns	0.9848	A-F
2	0	3	0	2	12			miro-1 vs. miro-1;PVD>miro-1	-11.8	-14.73 to -8.861	Yes	****	<0.0001	B-C
19	0	22	0	1	19			miro-1 vs. mtx-2	-0.2083	-2.461 to 2.044	No	ns	0.9998	B-D
4	0	15	0	1	13			miro-1 vs. mtx-2;PVD>miro-1	-0.09722	-3.034 to 2.839	No	ns	>0.9999	B-E
23	0	15	0	0	14			miro-1 vs. mtx-2;PVD>mtx-2	-11.46	-14.40 to -8.527	Yes	****	<0.0001	B-F
9	0	11	0	0	7			miro-1;PVD>miro-1 vs. mtx-2	11.59	8.652 to 14.53	Yes	****	<0.0001	C-D
17	1	14	0	0	5			miro-1;PVD>miro-1 vs. mtx-2;PVD>miro-1	11.7	8.211 to 15.19	Yes	****	<0.0001	C-E
17	0	5	0	0	15			miro-1;PVD>miro-1 vs. mtx-2;PVD>mtx-2	0.3333	-3.156 to 3.823	No	ns	0.9998	C-F
22	0	12	1	0	12			mtx-2 vs. mtx-2;PVD>miro-1	0.1111	-2.826 to 3.048	No	ns	>0.9999	D-E
9	0	16	0	0	8			mtx-2 vs. mtx-2;PVD>mtx-2	-11.26	-14.19 to -8.319	Yes	****	<0.0001	D-F
8	0	6	0	0	19			mtx-2;PVD>miro-1 vs. mtx-2;PVD>mtx-2	-11.37	-14.86 to -7.877	Yes	****	<0.0001	E-F
11	0	21	0	0	12
17	0	5	0	0	9			Test details	Mean 1	Mean 2	Mean Diff.	SE of diff.	n1	n2	q	DF
11	1	6	0	0	13			wild-type vs. miro-1	12.39	0.2361	12.15	0.7853	72	72	21.89	300
9	0	11	1	0	10			wild-type vs. miro-1;PVD>miro-1	12.39	12.03	0.3556	1.024	72	30	0.4911	300
0	0	8	1	0	9			wild-type vs. mtx-2	12.39	0.4444	11.94	0.7853	72	72	21.51	300
32	0	13	0	0	12			wild-type vs. mtx-2;PVD>miro-1	12.39	0.3333	12.06	1.024	72	30	16.65	300
7	0		1					wild-type vs. mtx-2;PVD>mtx-2	12.39	11.7	0.6889	1.024	72	30	0.9515	300
11	0		0					miro-1 vs. miro-1;PVD>miro-1	0.2361	12.03	-11.8	1.024	72	30	16.29	300
6	0		0					miro-1 vs. mtx-2	0.2361	0.4444	-0.2083	0.7853	72	72	0.3752	300
22	0		0					miro-1 vs. mtx-2;PVD>miro-1	0.2361	0.3333	-0.09722	1.024	72	30	0.1343	300
6	0		0					miro-1 vs. mtx-2;PVD>mtx-2	0.2361	11.7	-11.46	1.024	72	30	15.83	300
24	2		4					miro-1;PVD>miro-1 vs. mtx-2	12.03	0.4444	11.59	1.024	30	72	16.01	300
3	0		0					miro-1;PVD>miro-1 vs. mtx-2;PVD>miro-1	12.03	0.3333	11.7	1.217	30	30	13.6	300
21	1		2					miro-1;PVD>miro-1 vs. mtx-2;PVD>mtx-2	12.03	11.7	0.3333	1.217	30	30	0.3875	300
3	1		0					mtx-2 vs. mtx-2;PVD>miro-1	0.4444	0.3333	0.1111	1.024	72	30	0.1535	300
10	0		0					mtx-2 vs. mtx-2;PVD>mtx-2	0.4444	11.7	-11.26	1.024	72	30	15.55	300
8	0		0					mtx-2;PVD>miro-1 vs. mtx-2;PVD>mtx-2	0.3333	11.7	-11.37	1.217	30	30	13.21	300
18	1		2
7	0		1
20	0		0
23	0		1
36	0		2
16	1		0
5	0		1
12	0		0
24	0		0
12	0		1
17	0		1
7	0		2
5	0		0
33	0		2
4	0		1
7	0		2
38	0		0
19	1		0
6	0		0
9	0		1
7	0		0
7	0		0
26	1		0
6	0		0
7	0		0
6	0		1
11	0		0
8	0		0
17	0		0
4	0		0
3	1		0

## Sheet: Fig.2i
PVD>gfp::mtx-2	mtx-2;PVD>gfp::mtx-2	miro-1;PVD>gfp::mtx-2
4	5	1			Number of families	1
3	4	0			Number of comparisons per family	3
3	5	0			Alpha	0.05
5	3	0
3	5	0			Tukey's multiple comparisons test	Mean Diff.	95.00% CI of diff.	Below threshold?	Summary	Adjusted P Value
5	3	0			PVD>gfp::mtx-2 vs. mtx-2;PVD>gfp::mtx-2	-0.12	-0.7481 to 0.5081	No	ns	0.8914	A-B
3	3	0			PVD>gfp::mtx-2 vs. miro-1;PVD>gfp::mtx-2	4.16	3.532 to 4.788	Yes	****	<0.0001	A-C
4	5	0			mtx-2;PVD>gfp::mtx-2 vs. miro-1;PVD>gfp::mtx-2	4.28	3.652 to 4.908	Yes	****	<0.0001	B-C
5	5	0
6	4	0			Test details	Mean 1	Mean 2	Mean Diff.	SE of diff.	n1	n2	q	DF
5	7	0			PVD>gfp::mtx-2 vs. mtx-2;PVD>gfp::mtx-2	4.36	4.48	-0.12	0.2625	25	25	0.6466	72
4	5	0			PVD>gfp::mtx-2 vs. miro-1;PVD>gfp::mtx-2	4.36	0.2	4.16	0.2625	25	25	22.41	72
5	5	1			mtx-2;PVD>gfp::mtx-2 vs. miro-1;PVD>gfp::mtx-2	4.48	0.2	4.28	0.2625	25	25	23.06	72
7	5	0
5	3	0
5	5	1
3	4	0
5	3	0
4	4	1
2	5	0
6	4	0
3	5	0
5	5	1
5	4	0
4	6	0

## Sheet: Fig.2j
PVD>gfp::mtx-2	mtx-2;PVD>gfp::mtx-2	miro-1;PVD>gfp::mtx-2
3	4	4			Number of families	1
4	4	3			Number of comparisons per family	3
3	5	2			Alpha	0.05
7	1	3
4	3	4			Tukey's multiple comparisons test	Mean Diff.	95.00% CI of diff.	Below threshold?	Summary	Adjusted P Value
5	5	3			PVD>gfp::mtx-2 vs. mtx-2;PVD>gfp::mtx-2	0.16	-0.6863 to 1.006	No	ns	0.8935	A-B
1	2	2			PVD>gfp::mtx-2 vs. miro-1;PVD>gfp::mtx-2	0.56	-0.2863 to 1.406	No	ns	0.2593	A-C
3	3	5			mtx-2;PVD>gfp::mtx-2 vs. miro-1;PVD>gfp::mtx-2	0.4	-0.4463 to 1.246	No	ns	0.4983	B-C
4	4	3
6	3	4			Test details	Mean 1	Mean 2	Mean Diff.	SE of diff.	n1	n2	q	DF
2	3	3			PVD>gfp::mtx-2 vs. mtx-2;PVD>gfp::mtx-2	3.76	3.6	0.16	0.3536	25	25	0.6398	72
3	5	1			PVD>gfp::mtx-2 vs. miro-1;PVD>gfp::mtx-2	3.76	3.2	0.56	0.3536	25	25	2.239	72
2	4	4			mtx-2;PVD>gfp::mtx-2 vs. miro-1;PVD>gfp::mtx-2	3.6	3.2	0.4	0.3536	25	25	1.6	72
4	3	3
3	4	2
2	6	4
5	3	1
4	4	3
6	5	5
3	2	4
3	5	3
3	3	2
5	4	4
4	2	5
5	3	3

[truncated: 61 more sheets: Fig.2k, Fig.2l, Fig.3b, Fig.3g, Fig.3h, Fig.3j, Fig.3k, Fig.4d, Fig.4e, Fig.4f, Fig.4g, Fig. 4h, Fig.4i, Fig.4j, Fig.4k, Fig.4l, Fig.4m, Fig.4n, Fig.5b, Fig.5c …]
